# Supplementary material for: Systematic Review on the Mental Health and Treatment Impacts of COVID-19 on Neurocognitive Disorders
Source: J Pers Med. 2021 Jul 29;11(8):746. doi: 10.3390/jpm11080746 (PMC8401453; doi:10.3390/jpm11080746)
Supplement: Supplementary file 1 [file jpm-11-00746-s001.zip]

Archive with 1 entries (1 files):
- jpm-1283115-supplementary.pdf
